# Supplementary material for: Anxiety towards research and associated factors among postgraduate students of Jimma University Institute of Health, southwest Ethiopia
Source: PLOS Ment Health. 2026 Jul 2;3(7):e0000646. doi: 10.1371/journal.pmen.0000646 (PMC13327115; doi:10.1371/journal.pmen.0000646)
Supplement: S1 Data — (XLSX) [file pmen.0000646.s003.xlsx]

## Sheet: Form Responses 1
Gender	Marital status	Program level	Research is useful for my career.	Research is connected to my field of study.	The skills I require in research will be helpful to me in the future	Research should be indispensable in my professional training	I enjoy a postgraduate research thesis.	I love my postgraduate research thesis.	Research is interesting.	Research is pleasant.	Research thesis makes me anxious.	Research thesis scares me.	Research thesis is stressful.	Research thesis is difficult.	I can realize the problems that may contribute to the field I work in.	I believe I am sufficient in creating hypotheses relevant to my research.	I can explain my research problem by drawing the necessary relations with prior research results.	I can find an appropriate title for my research	I can effectively carry out the literature survey by using various channels (internet, library, etc).	I systematically keep a record of the results of the literature survey.	I do 2t find it difficult at all to compare the results of my research to prior research results.	I can criticize the results of my research regarding research processes.	I can define the appropriate sampling method for my research.	I can decide which approaches to use for my research problem, be it quantitative or qualitative, or incorporating various approaches together.	I can choose the appropriate data collection method necessary for my research.	I can test the validity and reliability of my research data through appropriate methods.	I can choose appropriate statistical methods to test or respond to my research hypotheses.	I can appropriately report on my analysis results.	I can discuss my research findings within a conceptual framework	I can create an appropriate titling system when writing up my research.	I can utilize appropriate referencing in my research, whether direct or indirect.	I can write an abstract to my research with ease.	Supervision is available when I need it.	My supervisor(s) makes a real effort to understand the difficulties I face.	My supervisor(s) provides me with additional information relevant to my topic.	I have given good guidance in topic selection and refinement.	My supervisor(s) provides helpful feedback on my progress.	I receive good guidance in my literature search	I have access to a suitable working space.	I have good access to the technical support I need.	I have able to organize good access to necessary equipment	I have good access to computing facilities and services.	There is appropriate financial support for research activities.	In my academic department, there is a faculty member who cares about me.	In my academic department, there is a faculty member who is kind to me.	In my academic department, there is a faculty member who listens to me when I have something to say.	In my academic department, I have a peer who cares about me.	In my academic department, I have a peer who talks with me about my research challenges and ideas.	In my academic department, I have a peer who helps me when I have difficulties in my research.
0	0	1	4	5	4	5	4	5	4	4	5	5	5	5	3	4	3	4	3	5	3	4	5	3	4	4	4	3	5	4	5	4	3	3	4	3	4	3	4	5	5	5	3	2	3	2	3	3	4
0	0	1	3	3	3	3	3	3	3	3	6	7	7	7	3	4	4	3	3	4	3	3	4	3	4	3	4	3	3	3	3	3	3	3	4	4	4	4	4	3	4	4	3	2	2	2	3	3	3
0	0	1	3	4	2	2	2	3	2	2	6	7	6	6	2	2	1	1	1	1	2	2	1	1	2	1	1	1	2	1	2	2	2	3	2	2	1	1	3	2	3	2	2	2	2	2	1	2	1
1	0	1	5	4	2	3	2	2	2	2	4	4	6	6	2	2	1	1	5	1	1	2	4	2	2	2	4	4	3	2	4	2	3	3	1	2	1	1	3	5	2	3	2	1	2	2	2	2	3
0	1	1	1	1	3	5	3	3	3	3	5	5	6	5	1	1	1	1	1	1	1	2	2	1	2	1	2	1	1	1	2	2	2	3	1	1	5	4	3	1	4	5	1	3	3	1	3	4	3
1	0	1	3	4	4	4	4	4	4	2	4	3	4	4	4	4	5	4	5	4	4	4	4	5	4	4	4	5	5	5	4	5	3	3	3	3	2	2	3	3	3	3	2	3	2	3	2	2	2
1	0	1	5	5	5	5	5	5	5	5	4	4	4	5	5	6	5	6	5	5	5	6	5	6	5	6	6	5	5	5	6	5	4	5	5	4	5	5	5	5	5	5	4	1	2	1	2	2	2
1	0	1	6	6	6	6	4	6	4	4	3	3	6	6	4	5	4	5	5	5	3	4	4	4	4	4	4	4	5	5	4	5	3	3	3	3	3	3	2	3	3	3	2	3	2	3	2	2	2
1	0	1	5	5	5	5	5	5	5	5	4	4	5	5	4	6	6	6	7	7	5	7	6	6	7	6	6	6	7	6	6	7	4	5	5	4	4	5	4	4	5	5	3	3	4	4	4	5	5
1	1	1	7	7	7	7	7	7	7	7	3	3	3	3	6	7	6	7	6	7	6	6	7	7	6	7	6	7	7	6	7	6	5	5	5	5	5	5	5	5	5	5	3	4	4	4	4	5	5
1	1	1	6	6	6	6	7	6	7	7	3	3	3	2	7	7	7	6	7	6	6	7	7	7	6	7	7	7	6	7	6	6	4	4	4	5	5	5	5	4	5	5	3	3	4	3	3	3	4
1	1	1	5	6	5	6	7	6	6	7	4	3	3	4	7	7	7	5	5	6	5	5	7	7	6	7	6	5	5	7	6	5	4	4	3	3	3	3	3	4	3	3	2	3	4	3	3	4	4
1	1	1	6	6	5	5	7	6	6	4	3	3	4	4	7	7	5	5	5	5	5	7	5	5	6	7	5	5	6	5	5	6	4	5	4	4	5	5	3	3	3	3	3	5	5	5	4	4	5
0	0	1	4	4	5	5	4	5	4	5	5	4	4	4	5	5	5	5	5	5	4	5	5	5	5	5	5	5	5	5	5	5	2	4	4	5	5	4	3	3	4	5	2	3	4	4	4	4	4
0	0	1	1	1	1	1	1	1	1	1	7	7	7	7	1	1	1	1	1	1	1	1	1	1	1	1	1	1	1	1	1	1	2	1	2	1	2	1	1	2	2	2	1	2	3	2	3	3	3
1	0	1	7	6	7	7	7	7	6	6	5	4	5	4	6	6	7	7	6	7	7	6	7	6	6	7	7	7	7	7	7	6	4	5	3	4	5	5	4	4	5	4	3	1	2	1	2	2	2
0	1	1	3	3	4	4	4	3	3	3	4	4	5	5	3	4	4	3	4	3	4	4	4	4	3	3	3	4	4	4	4	4	4	3	3	3	3	3	4	3	3	4	2	3	3	3	3	3	3
1	1	1	5	6	5	6	5	6	5	6	5	4	4	3	7	7	7	5	5	6	4	6	7	6	5	5	5	6	5	5	6	5	3	3	4	5	4	3	3	3	5	4	3	3	3	4	4	3	4
1	0	1	2	2	2	2	2	2	2	2	7	7	7	7	3	3	3	3	3	3	2	3	3	3	3	3	3	3	3	3	3	3	4	4	4	4	4	4	5	5	5	5	3	2	3	3	3	4	4
1	0	1	7	7	7	4	6	5	7	6	6	6	6	6	6	7	7	7	7	7	5	7	7	7	7	7	7	7	7	7	7	7	5	5	5	5	5	5	5	5	4	4	4	5	4	5	5	5	5
1	1	1	4	5	6	5	6	6	6	2	5	5	2	2	5	6	6	6	6	6	6	6	6	6	6	6	6	6	6	6	6	7	4	4	4	4	4	4	3	3	3	2	2	3	2	3	3	3	2
1	1	1	7	7	7	6	6	5	6	5	2	4	4	5	5	5	6	6	6	6	5	5	6	6	6	5	6	6	6	6	7	7	3	4	5	5	5	5	5	5	5	4	2	4	4	4	4	4	4
0	0	1	7	7	5	6	5	4	6	6	4	5	5	5	4	5	5	5	5	4	3	5	3	5	5	5	2	5	4	5	5	5	2	2	3	2	4	4	4	2	2	4	1	1	1	2	1	2	2
1	1	1	5	5	5	5	5	5	5	5	4	4	3	4	6	7	7	7	7	6	6	7	7	6	6	7	6	7	6	6	7	6	4	5	5	5	5	5	4	4	4	4	3	4	5	3	5	5	4
0	1	1	7	7	7	5	2	4	6	4	3	3	7	6	7	6	7	7	6	6	4	5	5	4	5	6	7	6	7	7	7	6	5	5	5	5	5	5	5	5	5	4	1	5	5	5	5	5	5
0	1	1	7	7	7	7	5	3	5	5	7	5	5	2	6	6	7	7	7	6	6	6	6	6	7	7	7	6	7	6	7	7	5	5	4	4	5	4	5	2	2	2	1	4	5	5	5	5	4
0	0	1	6	6	7	5	6	5	4	4	5	5	7	6	6	5	6	4	6	6	5	6	6	6	6	5	5	6	6	6	6	4	5	3	4	1	3	4	4	4	4	4	2	2	3	4	4	5	4
0	1	1	7	7	7	7	7	5	7	7	6	6	6	5	7	7	7	7	6	7	5	7	7	7	7	7	7	6	6	7	7	7	5	5	5	5	5	5	5	5	4	4	3	4	5	5	5	5	5
0	1	1	3	3	3	3	3	3	3	3	6	6	6	6	3	3	3	3	3	3	3	3	3	3	3	3	3	3	3	3	3	3	2	2	2	2	2	2	3	3	3	3	2	4	4	4	4	4	4
0	1	1	4	3	4	3	3	3	3	3	5	5	6	6	3	4	4	3	4	3	3	3	3	3	4	4	4	4	4	4	4	4	2	3	3	3	4	3	3	3	3	3	2	3	3	3	3	3	3
1	0	1	7	6	7	5	6	7	5	6	5	4	5	4	5	6	5	6	7	7	6	7	6	7	6	5	6	7	6	5	5	6	4	4	3	3	3	3	4	2	1	2	1	3	4	5	4	3	5
1	1	1	5	5	5	5	5	4	5	5	4	4	4	4	7	7	7	5	6	6	3	6	7	6	7	7	7	5	6	7	5	5	3	4	4	5	5	4	3	3	4	5	1	3	4	4	4	5	4
1	0	1	7	7	7	7	6	6	6	6	5	5	5	5	6	6	6	5	6	6	6	6	6	6	7	7	7	7	6	6	7	7	5	4	4	4	4	4	4	4	4	4	3	4	4	5	4	4	4
1	0	1	7	7	7	7	6	5	6	6	5	5	5	5	6	6	6	5	6	6	6	6	6	6	7	7	7	7	7	6	7	7	5	4	4	4	4	4	4	4	4	4	3	4	4	5	4	4	4
1	1	1	6	7	6	6	2	3	4	4	2	2	5	4	5	4	6	6	3	5	3	3	6	5	6	4	5	6	4	5	6	5	4	4	5	5	4	5	3	4	2	3	1	4	4	4	5	4	5
1	1	1	6	7	6	6	2	3	4	4	2	1	5	4	5	4	6	6	3	5	3	3	6	5	6	4	5	6	4	5	6	5	4	5	4	5	5	5	3	4	2	3	1	4	5	4	4	5	5
1	1	1	7	7	5	7	5	4	7	5	1	2	4	6	5	5	4	4	6	5	5	5	4	5	5	5	5	4	5	4	5	4	3	3	3	3	3	3	3	2	3	3	2	3	4	2	5	4	4
0	0	1	7	7	7	6	7	5	7	6	4	4	7	7	7	5	7	7	4	7	4	3	7	7	7	7	7	7	7	6	7	7	5	5	5	3	4	5	2	5	4	5	3	2	2	2	2	2	1
0	0	1	4	4	5	3	3	4	4	3	4	5	5	3	3	4	3	5	4	4	3	4	3	4	3	3	3	4	4	5	3	4	3	3	4	3	3	4	3	3	3	4	2	2	3	4	4	4	4
1	0	1	6	6	6	5	5	6	7	3	4	7	5	6	6	6	6	7	6	7	4	6	5	7	7	7	6	6	7	5	6	6	4	3	3	4	4	4	4	3	3	2	1	1	2	3	4	3	2
1	0	1	7	7	7	7	7	5	7	7	4	4	6	4	6	6	6	7	6	7	6	5	5	6	6	6	6	6	6	6	7	6	5	5	5	4	5	5	4	5	3	4	3	5	5	5	5	4	4
1	0	1	5	5	4	5	4	5	5	5	5	4	5	5	5	6	5	4	5	6	4	4	5	6	5	4	5	6	5	4	5	4	4	3	3	4	3	3	5	5	5	5	4	4	3	4	3	4	3
1	0	1	6	5	4	4	5	6	5	6	5	5	5	5	3	4	5	5	4	5	5	4	4	4	5	5	4	5	5	5	4	4	5	5	5	4	4	5	4	5	4	5	3	2	4	4	3	4	2
1	0	1	6	5	4	4	5	6	6	5	4	5	6	5	5	4	4	5	6	5	4	4	5	6	5	4	4	4	4	5	5	4	3	3	3	3	3	3	5	5	5	5	4	2	3	4	4	3	2
1	1	1	7	7	7	7	7	7	6	6	2	2	2	3	6	7	6	7	6	7	6	6	6	6	7	6	7	6	7	7	7	7	5	5	5	5	5	5	5	5	5	5	4	4	3	4	4	4	3
1	1	1	6	7	6	7	6	7	6	6	3	2	3	3	6	6	7	6	6	7	6	7	7	7	6	7	7	6	7	7	7	7	5	5	5	5	5	5	4	5	5	5	4	4	5	4	5	5	4
1	1	1	7	7	7	7	7	7	7	7	1	1	5	4	6	7	6	7	7	7	6	7	7	7	7	7	7	7	7	7	7	7	4	3	4	4	4	3	4	3	4	5	1	3	2	3	1	2	2
1	0	1	6	5	7	5	5	7	5	5	2	2	3	2	7	6	7	6	7	7	7	7	6	7	7	7	7	6	7	7	7	7	4	5	4	4	3	4	4	3	3	2	1	1	1	2	1	1	2
1	0	1	7	7	7	7	6	6	6	6	1	2	1	2	7	6	6	7	6	7	7	6	7	7	7	6	7	7	7	6	7	7	5	5	5	5	5	4	5	5	5	4	3	4	5	4	5	5	5
0	0	1	5	6	5	4	5	6	5	4	4	5	4	4	5	5	4	4	6	6	4	5	5	4	4	4	5	4	5	6	5	5	3	3	3	4	3	4	4	5	3	4	3	3	2	3	3	3	3
1	0	1	3	4	4	3	4	3	4	4	5	5	5	5	4	5	5	4	4	4	3	4	5	5	5	5	4	4	5	5	4	4	3	3	3	3	3	3	3	3	3	3	3	4	4	4	4	4	5
1	0	1	7	7	7	7	6	5	7	7	5	5	5	5	3	3	3	3	3	3	3	3	3	3	3	3	3	3	3	3	3	3	3	3	3	3	3	3	3	3	3	3	3	3	3	3	4	3	3
1	0	1	7	7	6	7	5	6	6	6	6	6	6	6	2	2	2	2	2	2	2	2	2	2	2	2	2	2	2	2	2	2	2	2	2	2	2	2	2	2	2	2	2	3	4	3	3	3	3
1	0	1	6	6	6	5	4	5	5	6	5	5	5	5	3	3	3	3	3	3	3	3	3	3	3	3	3	3	3	3	3	3	3	3	3	3	3	3	3	2	3	3	1	1	2	3	2	3	3
1	0	1	7	6	7	7	5	7	7	7	5	5	5	5	2	2	2	2	2	2	2	2	2	2	2	2	2	2	2	2	2	2	3	3	3	3	3	3	2	2	2	2	2	5	5	5	5	4	5
1	0	1	4	3	4	3	5	3	2	5	6	6	5	7	4	5	6	7	5	5	4	5	6	7	6	6	7	5	4	6	5	4	4	3	4	5	4	5	3	3	4	3	2	2	3	3	2	3	3
1	0	1	7	7	7	6	6	4	5	6	6	6	6	6	6	7	6	6	6	6	6	6	6	6	7	6	6	7	7	6	6	6	5	4	4	2	3	3	2	3	3	4	2	2	1	2	1	2	1
1	0	1	7	6	7	5	5	7	7	4	5	4	6	6	6	7	7	6	7	7	7	7	7	7	7	7	7	7	6	7	7	6	5	5	5	5	5	5	5	4	5	5	4	5	5	5	5	5	5
1	1	1	5	5	5	5	5	6	5	5	4	4	4	4	7	7	7	5	6	6	4	6	7	6	7	7	7	5	6	7	5	5	3	4	4	5	5	4	3	3	4	5	1	3	4	4	4	5	4
1	0	1	7	7	7	6	7	6	6	4	5	5	7	6	6	5	7	6	6	6	5	6	6	6	6	6	6	6	6	6	6	6	3	3	2	2	2	3	2	2	3	3	4	2	2	3	3	4	4
1	0	1	5	5	6	5	2	2	3	3	6	6	5	2	4	5	5	4	6	5	6	5	6	6	6	4	6	5	6	6	5	6	3	3	4	3	4	3	2	2	2	2	1	2	1	3	3	4	4
1	0	1	2	3	3	3	2	2	3	3	6	6	5	6	3	4	3	4	3	4	4	3	3	4	4	3	2	3	3	3	3	3	4	4	3	3	3	2	3	2	2	2	1	1	1	2	1	2	2
1	0	1	6	6	6	6	6	4	6	5	4	4	4	4	6	6	6	6	6	5	5	6	6	6	6	6	6	6	6	6	6	6	4	4	4	4	4	4	4	4	4	4	4	4	4	4	4	4	4
1	1	1	7	7	7	5	7	5	7	6	3	4	4	3	4	5	5	7	4	5	4	5	4	5	6	5	7	7	4	5	5	6	5	5	5	4	5	4	1	1	5	4	3	5	5	3	5	5	5
1	1	1	7	7	7	6	7	5	7	4	1	3	3	1	5	6	6	7	7	7	7	4	6	5	6	6	5	5	6	6	6	6	5	5	5	5	4	5	4	4	4	4	4	2	3	3	1	1	2
1	0	1	6	6	7	6	6	6	6	4	5	5	5	5	7	6	6	7	6	6	6	7	7	6	7	6	7	6	6	6	7	7	5	4	5	4	4	4	4	4	3	3	2	5	5	5	4	5	4
1	0	1	2	2	2	2	3	2	2	2	7	7	7	6	3	3	3	3	3	3	3	3	3	2	4	3	3	3	3	4	3	2	4	4	4	4	4	4	5	5	5	5	2	4	1	2	3	3	3
1	1	1	7	7	7	7	4	4	5	4	2	2	5	5	5	5	5	6	4	4	4	6	6	4	6	6	6	6	6	6	6	6	5	3	4	2	4	3	2	2	2	3	3	4	4	4	3	3	3
1	1	1	6	6	6	6	6	6	7	7	2	2	2	2	7	7	7	6	7	7	5	7	7	6	7	7	7	7	7	7	7	7	5	5	5	4	5	5	3	4	4	5	3	3	4	4	5	5	5
1	0	1	7	7	7	7	7	5	7	7	2	2	2	2	6	7	7	7	7	7	6	7	7	5	6	5	6	6	6	6	7	4	4	4	5	3	5	4	5	4	4	5	2	3	4	4	5	5	5
0	1	1	2	3	2	3	3	3	3	3	7	6	7	7	4	3	4	4	3	4	3	4	4	3	4	4	4	4	4	4	4	4	2	3	3	2	2	4	3	3	3	3	1	2	2	4	3	3	3
1	0	1	7	7	7	7	7	5	5	5	2	1	5	4	6	6	7	6	7	7	6	6	6	5	6	5	5	6	5	6	6	6	5	5	5	3	4	3	5	3	3	3	1	5	5	5	3	3	3
1	0	1	4	3	3	4	3	3	3	4	3	5	5	6	4	5	4	5	4	5	4	4	4	5	4	5	5	5	4	4	4	4	3	3	3	4	4	4	2	4	2	2	1	2	2	2	3	3	3
1	1	1	7	7	7	7	7	7	7	7	7	7	7	7	7	6	7	6	7	7	7	6	7	6	7	7	6	7	7	7	7	7	4	4	5	5	5	4	2	2	2	2	1	3	3	4	4	4	4
1	0	1	6	5	6	5	6	4	6	5	5	4	3	3	7	7	5	4	5	6	4	6	7	6	4	5	5	5	5	5	5	5	3	3	4	5	5	4	3	3	5	5	4	3	3	4	3	3	4
1	1	1	7	4	3	4	1	7	2	5	7	4	7	1	6	1	5	4	7	3	7	1	6	5	1	3	5	2	4	3	1	7	5	4	1	1	5	5	2	5	4	1	2	4	3	1	3	1	2
0	0	1	3	4	3	3	3	4	3	4	5	6	7	7	5	6	5	5	5	5	5	5	5	5	5	5	5	6	5	5	5	5	3	4	4	4	4	4	2	3	2	2	1	4	5	4	5	5	4
1	1	1	7	7	6	7	7	1	7	7	3	4	7	7	7	6	7	7	6	7	4	5	6	7	7	7	7	7	7	7	7	7	5	5	5	5	5	5	2	2	5	2	4	4	4	4	3	4	5
1	1	1	7	7	7	7	6	6	6	6	6	6	6	6	7	6	6	6	6	7	6	6	6	6	7	6	7	6	6	6	6	7	4	4	4	4	4	4	2	2	2	2	1	4	4	4	4	3	3
1	1	1	7	7	7	7	7	7	7	7	5	5	5	5	7	6	7	6	7	7	7	6	7	6	7	7	6	7	7	7	7	7	4	4	5	5	5	4	2	2	2	2	1	3	3	4	4	4	4
1	1	1	5	5	4	4	5	5	5	5	4	3	4	5	4	5	4	5	5	5	5	5	5	5	5	4	4	5	5	5	5	5	5	5	5	5	5	5	5	5	5	5	4	4	3	3	3	3	3
1	1	1	4	4	6	5	4	5	6	5	4	4	3	4	5	6	6	5	5	6	6	5	5	4	4	5	4	4	5	4	4	5	4	4	4	4	4	4	4	4	4	4	4	3	3	3	3	3	2
1	1	1	7	7	7	7	7	6	7	7	1	1	2	1	7	7	7	7	7	6	7	7	7	7	7	7	7	7	7	7	7	6	4	5	5	5	5	5	5	5	5	5	4	4	4	5	4	5	5
1	1	1	5	6	7	4	5	7	5	5	4	5	4	4	5	4	5	2	4	4	2	6	6	4	3	3	4	4	6	6	7	7	2	1	2	2	1	3	2	2	3	2	1	1	1	1	1	1	2
1	1	1	7	7	7	7	7	7	7	6	2	3	2	2	6	6	6	6	7	6	7	7	7	7	7	7	7	7	7	7	7	7	4	4	4	4	4	4	5	5	5	5	4	3	4	4	4	4	4
1	0	1	7	7	6	5	5	6	6	6	2	2	2	2	5	5	5	6	6	6	5	5	5	5	6	5	6	6	6	4	5	5	2	4	3	1	4	3	5	5	5	5	5	1	1	1	1	1	1
1	0	1	6	5	5	5	5	6	6	5	5	5	6	6	4	6	6	6	6	5	5	6	5	6	6	4	5	6	5	6	6	6	3	3	2	3	4	4	4	4	3	3	1	3	2	2	3	4	4
1	1	1	4	7	6	6	6	7	4	3	4	4	4	1	6	7	7	7	7	7	7	7	7	7	7	7	7	7	7	7	7	7	5	5	5	3	5	4	5	5	4	5	4	2	2	4	4	3	2
1	1	1	5	5	5	5	5	5	5	5	4	4	5	5	4	6	6	6	7	7	5	7	6	6	7	6	6	6	7	6	6	7	4	5	5	4	4	5	2	2	2	2	1	3	4	4	4	5	5
1	1	1	7	7	7	7	7	7	7	7	3	3	3	3	6	7	6	7	6	7	7	6	6	7	6	7	7	6	6	6	6	6	5	5	5	5	5	5	5	5	5	5	3	4	4	4	5	5	5
1	0	1	2	4	3	4	2	4	3	3	5	5	4	4	2	3	3	4	3	5	3	4	3	5	3	2	4	5	3	4	4	4	1	2	1	2	1	2	1	2	1	1	1	1	2	1	2	2	1
1	1	1	5	4	5	4	5	4	4	4	4	4	4	4	4	5	4	5	5	4	5	4	4	5	5	4	5	4	4	5	5	4	3	3	2	2	2	2	5	5	5	5	4	3	3	3	3	3	3
1	0	1	7	7	7	7	1	1	1	7	7	6	7	7	4	2	2	2	2	2	2	7	2	2	2	2	2	2	2	2	6	2	1	1	1	1	1	1	1	1	1	1	1	1	1	1	2	1	1
1	1	1	5	7	5	6	3	2	2	2	6	5	6	5	3	2	2	2	1	2	2	2	2	2	3	3	3	2	3	2	3	2	5	4	5	4	4	4	2	3	2	1	1	2	4	3	3	3	3
0	1	1	4	5	4	5	4	5	4	4	5	5	5	5	3	4	3	4	3	4	5	4	5	3	4	4	3	5	4	5	4	3	3	3	4	3	4	3	4	2	1	2	2	2	3	2	3	4	3
1	1	1	7	6	6	6	6	6	6	6	3	2	6	6	1	2	3	3	3	2	3	2	2	3	3	3	3	3	2	3	2	3	4	4	3	3	4	4	3	3	3	3	1	4	4	4	4	4	4
1	1	1	7	7	7	7	1	5	7	7	2	1	3	7	5	6	7	7	7	7	5	6	7	7	7	7	7	7	7	7	7	7	5	5	5	4	5	4	5	5	5	5	1	4	5	5	2	5	4
1	0	1	3	3	4	5	4	3	4	4	4	3	4	4	4	4	5	4	4	5	4	4	4	4	4	4	4	4	4	4	5	4	3	3	4	5	5	5	5	5	5	5	5	2	3	2	3	3	2
1	1	1	1	1	3	1	3	3	3	3	5	5	6	5	1	1	1	1	1	1	1	2	1	2	2	1	2	1	1	1	2	2	2	3	1	1	5	4	3	1	4	5	1	3	3	1	3	4	3
0	0	1	1	1	1	1	1	1	1	1	7	7	7	7	3	3	3	3	3	3	3	3	3	3	3	3	3	3	3	3	3	3	2	2	2	2	2	2	1	1	2	2	1	1	2	3	3	1	2
1	0	1	2	2	2	2	2	3	2	2	7	6	7	6	4	5	3	3	3	4	3	4	3	3	3	3	4	3	3	3	3	3	3	3	4	4	3	3	2	3	3	4	3	2	3	3	3	4	3
1	0	1	6	5	5	4	5	5	5	5	5	4	4	5	5	4	4	5	6	5	4	5	4	6	5	4	4	5	6	5	4	4	3	3	4	3	3	3	2	2	2	2	1	2	3	4	4	3	3
1	0	1	7	7	7	6	5	5	5	5	2	5	6	6	6	6	5	6	6	6	5	5	6	6	7	6	6	6	6	6	7	7	5	5	4	4	4	4	2	2	2	2	1	5	5	5	5	4	4
1	1	1	2	1	5	6	6	3	6	6	5	3	6	5	5	4	5	6	4	4	5	3	4	5	5	3	5	3	5	4	6	6	4	5	4	3	3	4	2	3	2	2	1	2	4	3	4	4	3
0	1	1	7	7	7	5	7	4	6	6	3	4	5	5	6	5	6	5	5	4	4	5	5	5	5	6	5	6	4	6	5	5	4	4	5	5	5	5	2	2	2	2	2	4	4	4	3	2	2
0	1	1	7	7	6	6	6	6	6	5	5	5	5	5	3	3	2	2	3	3	3	3	3	2	3	2	2	2	3	2	3	7	4	4	4	4	4	4	3	3	3	3	1	3	4	3	2	2	3
1	1	1	7	6	5	3	6	5	6	7	6	3	3	4	6	6	6	7	7	6	4	6	6	7	6	6	6	6	7	6	6	6	2	4	5	4	4	4	3	4	4	3	3	2	3	3	3	3	3
1	1	1	5	5	6	5	3	2	3	3	6	6	5	4	4	4	5	5	6	5	5	5	6	6	6	4	6	5	6	6	5	6	3	3	4	3	4	3	2	1	2	2	1	2	1	3	3	4	4
1	1	1	5	6	7	4	5	7	5	5	4	5	2	2	5	4	5	2	4	4	2	6	6	4	3	3	4	4	6	6	7	7	2	1	2	2	1	3	4	5	5	5	4	1	1	1	1	1	2
1	0	1	6	5	5	5	5	6	6	5	5	5	6	6	2	3	2	3	2	3	3	3	2	2	2	2	2	2	3	3	3	3	3	3	2	3	4	4	4	4	3	3	1	3	2	2	3	4	4
1	0	1	7	7	6	7	5	6	6	6	1	1	2	4	5	6	7	4	7	7	6	5	7	7	7	7	7	7	6	4	6	6	1	4	4	4	4	5	3	4	4	4	1	3	4	3	3	3	3
1	1	1	7	7	7	7	7	7	7	6	2	3	2	1	6	6	6	6	6	7	6	7	7	7	7	7	7	7	7	7	7	7	4	4	4	4	4	4	5	5	5	5	4	3	4	4	4	4	4
1	0	1	1	2	1	2	1	2	1	2	6	6	7	7	1	2	2	2	1	2	1	3	3	2	3	1	3	3	1	1	1	1	3	2	3	3	3	3	2	3	3	3	1	1	2	2	3	3	3
1	0	1	4	4	4	4	1	1	4	4	7	4	7	7	4	5	7	7	7	7	7	7	7	7	7	7	7	7	7	7	7	7	5	5	5	5	5	5	5	4	3	1	1	1	1	1	3	1	1
1	0	1	7	7	7	6	6	7	7	7	7	6	7	7	7	6	7	7	7	7	7	6	7	6	7	7	7	7	1	7	7	7	5	5	5	5	5	5	2	2	2	2	1	3	3	4	4	4	3
0	1	1	7	4	6	1	3	1	1	1	7	6	4	7	3	3	3	3	3	3	3	3	3	3	3	3	3	3	3	3	2	3	1	1	1	1	1	1	2	1	2	1	1	1	1	1	4	5	5
0	0	1	6	5	4	7	7	7	7	7	2	1	1	2	7	7	7	7	7	7	7	7	7	7	6	5	6	6	7	7	7	7	4	5	4	4	3	4	5	5	5	5	5	1	1	1	1	1	1
0	0	1	7	3	6	5	1	5	2	3	6	6	6	6	5	5	5	4	5	5	3	5	5	5	5	5	5	5	5	4	5	4	2	2	3	2	2	2	4	3	3	3	2	4	3	4	3	3	3
1	0	1	5	5	5	5	5	5	5	5	4	4	5	4	6	7	7	7	7	6	6	7	7	6	6	7	6	7	6	6	7	6	4	5	5	5	5	5	2	2	2	2	2	4	5	3	5	4	4
1	1	1	6	6	6	6	6	7	7	7	2	2	2	2	7	7	7	7	7	7	7	7	7	7	7	7	7	7	7	7	7	7	5	5	4	5	5	5	3	4	4	5	3	3	4	4	5	5	5
1	1	1	2	7	7	7	7	5	7	7	4	4	2	2	6	7	7	7	7	7	5	2	6	7	7	7	7	7	7	7	7	7	5	5	5	5	4	4	4	4	4	4	4	4	4	4	3	3	3
1	1	1	7	7	6	6	6	7	5	5	3	3	4	5	6	6	6	7	7	7	6	7	6	6	6	5	5	6	6	6	7	6	3	3	2	1	3	2	5	5	5	5	5	2	3	4	4	3	3
1	1	1	6	6	7	1	3	6	7	7	5	6	5	1	2	3	2	3	2	3	2	3	2	2	2	2	2	2	2	2	2	3	5	5	5	5	5	5	3	2	1	1	1	3	3	2	3	4	4
1	1	1	7	7	7	7	7	5	7	6	3	1	5	3	5	6	7	7	6	6	5	7	7	7	7	6	6	6	6	7	7	7	4	4	4	4	4	4	5	5	5	5	4	3	3	4	4	5	4
1	0	1	7	7	7	6	4	4	3	5	7	6	6	7	5	4	3	5	4	3	3	2	3	3	4	5	5	5	4	4	3	5	4	3	4	3	4	1	3	2	3	4	3	2	3	4	3	3	5
1	1	1	7	7	7	6	6	7	7	6	7	7	7	7	7	7	7	7	7	7	6	6	6	6	7	6	7	7	7	7	7	7	5	5	5	5	5	5	2	2	2	2	1	5	5	5	5	4	5
1	0	1	4	4	4	4	4	4	4	4	4	5	5	6	4	5	4	5	4	5	4	5	5	4	5	4	4	5	5	4	4	4	3	3	4	4	3	4	2	2	2	2	2	3	3	3	3	3	3
1	0	1	1	1	1	1	1	1	1	1	7	7	7	7	1	1	1	2	2	2	1	1	2	2	1	1	1	1	1	2	2	1	2	1	2	2	3	2	4	2	1	2	1	2	2	1	2	1	3
1	0	1	2	2	2	3	2	2	2	2	6	6	6	6	3	3	2	3	3	3	4	3	3	3	3	2	3	3	3	3	3	3	3	3	3	2	3	4	2	2	2	2	2	4	4	5	5	4	5
1	0	1	6	7	7	5	5	5	7	5	3	2	5	5	5	6	6	7	6	6	2	5	6	5	7	6	6	7	7	6	7	6	2	4	3	5	5	4	4	4	4	4	2	3	3	3	4	4	4
1	1	1	2	2	2	1	1	1	2	1	6	6	6	6	2	2	2	3	3	3	1	2	3	3	3	2	2	2	3	4	4	2	2	2	1	2	3	2	2	3	3	2	1	2	3	3	2	3	2
1	1	1	5	4	3	4	4	5	5	3	5	5	6	6	3	5	5	4	5	5	4	4	4	4	4	4	4	4	4	4	4	4	3	3	4	3	3	3	3	2	2	2	1	2	3	3	3	4	3
1	0	1	6	6	5	6	4	6	4	5	4	4	5	5	4	5	4	5	5	4	3	4	4	4	5	4	5	4	4	4	4	5	3	3	3	3	3	3	3	3	3	3	3	3	3	2	3	4	4
1	1	1	6	7	6	5	6	5	3	5	3	4	3	4	6	5	6	6	6	4	4	4	7	7	6	6	7	6	6	5	6	5	4	3	4	4	4	3	2	4	4	4	3	3	3	4	4	5	4
0	0	1	5	4	5	5	5	5	5	4	6	7	7	6	6	5	6	5	5	6	5	4	6	6	7	6	6	6	7	6	6	5	5	5	5	5	4	4	2	2	2	2	1	3	4	3	3	4	4
1	0	1	6	6	7	6	6	5	4	4	5	5	7	6	6	5	6	4	6	6	5	6	6	6	5	5	5	5	6	6	5	4	5	3	4	1	3	4	1	2	2	2	1	2	3	4	4	5	4
0	0	1	6	3	7	3	7	5	5	5	5	2	6	6	2	3	5	3	6	5	4	4	7	6	6	6	6	5	6	6	6	5	4	5	2	2	4	4	2	2	2	2	2	4	4	5	4	4	5
1	1	1	7	7	6	5	5	4	5	4	5	6	6	5	5	5	6	6	4	4	5	4	6	6	6	5	6	6	6	5	5	5	4	4	4	4	4	3	3	3	2	3	4	3	4	4	4	4	4
1	0	1	6	6	7	6	1	2	2	2	1	2	1	1	3	3	5	3	5	5	3	5	3	5	5	5	5	3	5	3	5	3	1	1	2	1	1	1	2	4	4	5	1	2	2	4	4	4	4
1	1	1	7	7	7	5	6	7	7	6	2	2	2	3	6	6	6	6	6	5	6	7	7	7	7	7	7	7	7	7	6	7	4	5	4	4	4	4	4	4	4	4	2	3	4	4	3	3	4
1	0	1	7	7	7	7	7	5	7	7	5	4	5	3	2	3	3	3	3	3	3	4	3	2	2	2	2	3	3	2	4	3	2	2	4	4	2	2	2	1	2	3	1	2	4	4	2	4	2
1	0	1	7	7	7	7	6	6	6	6	5	5	5	5	3	2	3	3	3	2	2	3	3	3	3	3	3	3	2	3	3	3	4	3	2	4	4	4	2	1	1	2	1	1	2	3	4	5	3
1	0	1	2	2	2	2	2	2	2	2	7	7	7	7	3	3	3	3	3	3	1	3	3	3	3	3	3	3	3	3	3	3	3	3	4	3	3	2	2	3	3	3	1	2	3	3	3	3	3
1	1	1	7	7	7	7	7	7	7	7	1	1	1	1	7	7	7	7	7	7	6	7	7	7	7	7	7	7	7	7	7	7	5	5	5	5	5	5	5	5	5	5	4	5	5	5	5	5	5
1	0	1	7	7	7	7	7	7	7	7	1	1	1	1	7	7	7	7	7	7	6	7	7	7	7	7	7	7	7	7	7	7	5	5	5	5	5	5	5	5	5	5	4	4	5	5	4	5	5
1	1	1	3	3	3	3	3	3	3	3	7	7	7	7	2	2	2	2	2	2	2	2	2	2	2	2	2	2	2	2	2	2	2	3	3	3	3	2	3	2	2	2	2	2	2	2	2	2	2
1	1	1	7	7	5	6	7	5	7	5	5	5	7	6	6	6	7	7	6	5	3	6	7	6	7	5	6	6	6	6	7	7	5	3	3	4	4	4	2	2	2	1	1	5	5	5	5	5	5
0	0	1	6	6	6	3	2	2	2	2	7	6	5	6	6	6	6	6	6	7	5	5	5	5	5	5	5	5	5	5	5	6	4	4	2	2	2	4	3	3	3	3	2	3	3	3	3	3	3
1	1	1	7	7	7	6	6	4	7	7	2	2	2	2	6	6	6	6	6	6	5	6	6	6	7	6	7	7	6	7	7	6	3	2	2	3	4	4	4	4	4	4	2	4	3	3	4	3	2
1	0	1	5	5	6	4	5	5	5	6	1	2	2	2	6	7	6	5	6	2	2	6	6	5	5	5	6	5	7	6	6	6	4	4	4	4	4	4	4	4	4	3	2	5	4	4	4	4	3
0	1	1	5	6	5	4	5	6	5	4	4	5	4	4	5	5	4	4	6	6	4	5	5	4	4	5	5	4	5	6	5	5	3	3	3	4	3	4	2	2	2	2	1	3	2	3	3	3	3
1	1	1	6	7	7	6	7	5	7	6	1	2	2	2	6	6	6	7	2	7	6	6	6	7	7	7	7	7	7	7	7	7	5	5	5	5	5	5	5	5	5	5	5	5	5	5	5	5	4
1	0	1	7	7	7	7	6	6	5	5	5	5	5	2	6	5	6	6	3	6	6	5	6	6	6	4	6	6	6	4	6	5	4	4	3	4	4	4	2	2	3	3	2	4	4	4	3	4	4
1	0	1	7	7	7	7	4	4	4	4	7	7	6	7	4	2	2	2	3	2	2	5	2	2	3	2	2	2	2	2	6	2	1	2	1	1	1	1	1	1	1	1	1	1	2	1	1	2	1
1	0	1	4	5	6	6	5	5	5	5	5	4	3	2	5	6	6	6	6	6	5	6	6	6	6	6	5	6	6	5	6	7	4	4	4	4	4	4	5	5	5	5	4	3	2	3	3	3	2
0	0	1	7	7	7	6	6	4	6	6	6	6	7	6	6	5	6	7	6	5	4	6	7	7	7	7	7	6	7	6	6	7	4	5	5	4	5	4	2	2	2	2	1	4	4	4	4	4	3
1	0	1	7	7	7	6	6	6	6	6	5	5	5	5	3	2	3	4	3	2	3	3	3	4	2	3	3	3	2	2	3	3	4	3	2	4	3	4	2	1	1	2	1	3	3	3	4	5	3
0	0	1	4	5	5	4	5	5	4	4	4	5	4	5	5	6	5	6	5	6	5	5	6	5	6	5	5	5	5	5	5	5	3	4	4	4	4	4	2	2	2	2	1	2	3	3	3	4	3
1	0	1	7	4	7	4	6	5	7	7	2	1	6	6	6	6	6	6	6	6	6	6	6	6	6	6	6	6	6	6	6	6	3	3	4	3	4	3	5	5	5	5	5	4	3	4	4	5	4
0	0	1	4	5	5	4	5	5	4	5	4	4	5	5	5	5	5	5	5	5	4	5	5	5	5	5	5	5	5	5	5	5	3	4	4	4	4	4	2	2	2	2	1	3	3	3	3	3	3
0	0	1	3	4	3	3	3	4	3	4	5	6	7	7	5	6	5	5	5	5	5	5	5	6	5	5	5	5	5	5	5	5	3	4	4	4	4	4	2	2	2	2	1	4	5	4	5	5	4
1	1	1	4	6	7	2	4	5	7	4	7	7	6	5	7	5	6	6	4	4	1	7	6	4	6	6	6	6	6	6	6	6	4	4	3	2	4	4	2	2	1	2	2	2	4	4	3	3	4
1	1	1	7	7	7	7	7	7	7	7	1	1	1	1	7	7	7	7	7	7	6	7	7	7	7	7	7	7	7	7	7	7	4	5	5	5	5	5	5	5	5	5	4	4	4	5	4	5	5
1	1	1	7	7	7	6	4	5	7	5	5	5	4	4	4	6	6	4	6	5	5	6	5	5	6	5	5	5	6	5	7	7	1	2	3	2	2	2	4	3	3	3	2	2	3	3	4	4	5
1	1	1	3	7	5	5	7	5	3	2	4	5	5	5	3	6	6	6	7	4	5	5	5	7	6	5	7	6	7	7	7	7	2	2	2	2	2	2	3	4	3	3	3	5	5	5	5	5	5
1	0	1	4	4	5	5	5	4	5	5	4	3	3	3	6	6	6	6	6	6	6	6	6	6	6	6	5	6	5	7	6	5	4	5	4	5	5	5	3	3	3	3	4	3	2	2	2	3	3
1	0	1	6	5	6	6	6	4	6	4	5	2	4	3	5	5	4	4	3	5	4	4	5	4	5	5	5	5	5	4	5	4	4	4	4	3	4	4	3	3	4	4	3	3	3	3	3	5	3
0	0	1	6	6	7	6	5	6	6	7	6	5	6	7	7	4	6	7	6	5	7	5	6	4	7	7	7	7	7	6	7	6	4	5	5	5	4	5	5	3	2	2	1	3	2	2	3	1	3
1	0	1	7	7	7	7	6	5	5	6	6	6	7	6	6	7	7	7	7	7	1	6	7	7	7	7	7	7	7	7	7	7	4	4	4	5	4	4	4	5	2	4	2	3	3	5	5	5	5
1	0	1	2	2	2	2	2	2	2	2	6	6	6	6	3	3	3	3	3	3	3	3	3	3	3	3	3	3	3	3	3	3	3	3	3	3	3	3	4	4	4	4	3	5	5	5	5	5	5
1	0	1	6	7	6	7	6	7	6	6	3	2	3	4	6	6	6	6	6	6	6	7	7	7	7	7	7	7	7	7	7	6	5	5	5	5	5	5	4	5	5	5	4	4	4	5	5	4	4
1	1	1	5	5	4	4	5	5	5	5	4	3	4	5	5	6	4	5	6	6	7	6	6	5	6	6	5	5	6	6	6	6	5	5	5	5	5	5	5	5	5	5	4	4	3	3	3	3	3
1	0	1	7	6	7	6	7	7	7	7	4	6	7	1	4	6	7	7	6	7	4	3	7	7	6	7	7	7	7	7	7	7	3	2	2	4	3	5	1	2	1	2	1	2	3	2	2	2	2
1	1	1	7	6	7	6	5	5	7	6	5	2	6	7	5	7	7	7	6	7	4	6	7	7	7	7	7	7	7	7	7	7	2	1	2	2	3	2	3	4	4	3	2	4	4	4	4	4	4
1	1	1	7	7	7	7	7	5	7	6	1	1	3	1	6	7	7	7	6	7	2	7	7	7	7	7	7	7	7	7	7	7	4	5	5	5	5	5	4	4	4	4	1	5	5	5	5	5	5
1	0	1	5	5	4	5	4	3	2	2	3	3	3	3	5	5	5	5	5	5	6	6	5	5	6	6	6	6	6	5	6	5	3	2	2	2	3	5	5	5	5	5	4	1	2	2	2	2	2
1	0	1	7	7	6	6	5	5	6	5	6	6	7	6	6	7	6	7	6	7	7	6	7	7	7	6	7	6	6	7	7	7	4	4	4	5	4	4	4	5	3	4	2	3	3	5	5	5	5
1	0	1	6	6	5	6	4	6	4	4	5	4	4	5	5	4	5	6	4	5	4	4	5	5	6	5	5	5	6	4	4	6	3	2	2	2	3	2	3	3	3	2	2	2	2	2	3	2	4
1	0	1	7	7	6	7	7	6	6	6	6	6	7	6	6	7	6	7	7	6	6	5	6	6	7	7	6	6	7	7	6	7	4	4	4	3	3	3	4	4	4	3	2	4	3	4	4	4	4
1	0	1	7	7	7	7	7	7	7	7	1	1	1	1	7	7	7	7	7	6	7	7	6	7	7	7	7	7	6	6	7	7	5	5	5	5	5	5	5	5	4	5	3	4	5	4	5	4	5
1	0	1	7	7	7	7	7	7	7	7	3	3	3	3	6	6	6	6	6	6	4	5	6	6	6	6	6	7	7	7	7	7	4	4	4	4	4	4	3	3	3	3	1	4	4	4	5	5	4
1	1	1	4	5	6	5	4	5	6	5	4	3	4	4	5	6	6	5	5	6	6	6	5	5	5	5	6	6	6	6	6	5	4	4	4	4	4	4	4	4	4	4	3	3	3	3	3	3	3
0	0	1	3	4	3	4	3	3	4	3	5	4	5	4	2	1	2	3	2	1	1	1	2	1	2	2	3	2	1	2	2	2	2	3	3	3	2	2	2	3	3	2	2	2	3	3	4	2	1
1	0	1	6	7	6	6	7	6	6	7	3	4	3	3	7	6	7	7	6	7	6	7	7	6	6	7	7	6	7	6	7	7	4	4	5	5	4	4	5	4	4	5	3	3	4	3	4	4	3
0	0	1	4	5	5	4	4	4	4	4	4	5	4	5	5	6	6	5	5	6	5	5	6	5	5	6	6	6	5	5	6	5	2	2	2	2	2	2	3	4	4	4	4	2	3	3	2	3	3
1	0	1	1	2	2	1	2	1	2	2	6	5	6	7	2	1	2	2	3	2	2	3	1	3	3	1	3	3	2	3	1	1	3	3	2	3	2	3	2	3	3	3	1	1	2	2	2	3	3
1	0	1	5	5	5	4	4	4	4	4	3	3	4	4	5	6	5	6	5	6	5	5	5	5	5	6	6	5	5	4	5	5	4	5	4	5	4	4	4	5	4	5	4	5	5	5	5	5	4
1	0	1	7	6	7	6	6	7	7	7	2	2	3	3	7	6	7	6	7	6	4	6	7	6	7	7	6	7	7	6	6	7	5	5	4	5	4	5	4	5	4	4	4	5	4	4	5	4	4
1	1	1	4	4	5	5	4	4	3	4	4	4	5	4	4	4	5	4	4	4	4	4	5	3	3	3	4	4	4	4	3	4	3	2	3	3	3	3	3	3	3	3	2	3	3	2	3	3	3
1	1	1	3	4	4	3	4	3	4	4	3	4	3	3	4	5	5	4	4	4	3	4	5	5	5	5	4	4	5	5	5	4	5	5	5	5	5	5	4	5	5	5	4	4	4	4	4	4	5
1	0	1	7	7	7	7	7	7	7	7	1	1	1	1	6	6	7	7	7	6	7	7	7	7	7	6	6	7	7	7	7	7	5	5	5	5	5	5	4	4	4	4	3	5	5	5	5	5	5
1	0	1	7	7	7	7	7	7	6	7	1	1	2	1	7	7	7	7	6	7	7	7	7	7	7	7	7	7	7	7	7	7	5	5	5	5	5	5	5	5	5	5	5	5	5	5	5	5	5
1	0	1	3	3	2	3	3	3	3	3	3	4	4	5	4	5	4	5	5	5	4	4	5	5	4	4	4	4	4	4	4	4	3	3	4	4	4	4	3	4	4	4	2	2	2	2	3	3	3
1	1	1	6	6	6	5	6	6	6	6	2	2	2	3	5	6	6	5	7	7	7	6	6	6	6	6	5	7	7	4	6	6	5	5	4	4	4	4	3	3	2	2	1	4	4	4	5	5	5
1	0	1	7	7	7	7	6	6	5	5	6	6	7	6	6	6	6	6	7	6	6	5	6	6	7	7	6	6	6	6	7	7	4	4	4	3	3	3	4	4	4	3	1	4	4	4	4	4	4
1	1	1	5	4	5	4	5	5	4	5	3	4	4	3	5	6	5	4	4	5	4	5	4	6	5	4	5	6	6	6	5	6	5	4	5	4	4	4	4	3	4	3	3	4	3	4	3	3	3
0	1	1	3	3	2	2	3	2	3	1	6	5	7	5	3	3	3	4	3	3	2	3	3	3	3	2	2	3	3	2	2	1	3	4	3	2	2	2	3	2	2	3	1	2	3	4	2	3	3
1	0	1	3	3	3	3	2	2	3	3	5	5	5	5	3	4	3	4	4	4	3	3	3	3	3	2	2	3	3	4	4	3	3	2	3	2	2	3	2	2	2	2	1	4	3	3	2	3	2
0	1	1	1	2	2	2	1	1	1	2	6	6	7	7	3	2	2	4	2	2	2	2	2	2	2	2	2	2	2	2	2	2	3	3	3	3	3	3	2	2	3	3	2	3	4	3	4	3	3
1	0	1	7	7	7	7	7	5	7	6	5	4	2	3	3	3	6	6	5	5	2	2	6	4	6	6	5	6	6	6	5	5	4	5	5	5	5	4	4	4	4	4	1	4	3	3	5	4	5
1	1	1	7	7	7	7	6	7	6	6	5	5	4	4	6	6	7	7	7	7	7	7	7	7	6	7	7	7	7	7	7	6	2	2	3	1	1	2	3	3	3	2	2	4	4	4	3	4	4
1	1	1	6	6	6	6	6	4	6	6	5	3	3	3	7	7	7	7	5	5	6	4	4	6	7	6	5	7	5	5	6	5	3	4	4	5	5	4	3	3	4	5	3	3	4	5	4	5	4
1	0	1	6	5	5	4	5	6	6	5	5	5	5	5	3	4	5	5	4	5	5	4	4	4	5	5	4	5	5	4	4	4	2	2	2	2	2	1	4	5	4	5	3	4	4	3	4	2	3
1	0	1	3	3	4	5	4	3	4	4	4	4	4	4	4	4	5	4	4	5	4	4	4	5	4	4	5	4	4	4	5	4	3	3	4	5	5	5	3	3	3	3	2	4	5	4	5	5	5
1	1	1	7	7	7	7	7	5	7	5	2	1	5	2	6	5	6	6	7	6	6	6	7	6	6	6	6	6	7	6	7	7	4	4	4	3	4	4	2	2	1	2	1	3	3	4	3	4	4
1	1	1	6	5	7	4	5	5	5	5	4	2	3	4	4	6	6	6	7	6	5	4	6	6	6	6	6	7	7	5	7	7	4	4	3	3	4	4	3	2	2	3	1	4	4	4	4	4	4
1	0	1	7	7	6	5	5	6	6	5	3	2	2	3	5	5	6	6	6	5	5	6	5	6	6	5	5	6	6	4	5	5	5	5	5	5	4	5	2	1	3	3	2	1	1	1	2	1	2
1	0	1	5	5	4	5	5	4	4	4	4	4	5	5	5	5	5	5	5	5	5	5	5	5	5	5	5	5	5	5	5	5	2	2	2	2	2	2	4	4	4	4	3	4	3	3	3	4	3
0	1	1	4	4	5	5	4	4	3	4	4	4	5	4	4	4	5	4	4	4	4	4	5	3	3	3	4	4	4	4	3	4	3	2	3	3	3	3	3	3	3	3	2	3	3	2	3	3	3
1	1	1	6	6	6	6	6	6	6	6	3	3	3	3	4	4	4	4	4	4	4	4	4	4	5	5	4	5	4	5	5	4	5	5	4	4	4	5	4	4	4	4	3	2	3	4	3	3	3
1	1	1	7	7	7	7	4	4	7	3	4	4	6	7	7	4	4	4	4	4	3	3	3	4	4	3	3	4	4	3	4	2	2	2	2	2	2	2	5	4	5	5	3	5	5	5	5	5	5
1	0	1	7	7	7	6	7	6	6	3	5	5	7	6	6	5	7	6	6	6	5	6	6	6	6	6	6	6	6	6	6	6	2	2	3	2	2	2	2	2	2	3	1	2	2	2	3	2	3
1	0	1	4	3	5	3	3	2	7	6	7	6	5	7	4	6	7	4	3	4	7	5	5	6	7	6	7	4	1	6	5	4	2	2	2	2	1	2	3	3	4	3	1	2	2	2	2	3	2
1	1	1	7	7	7	7	6	6	6	6	6	3	6	6	7	6	6	6	6	7	6	6	6	6	6	6	7	6	6	6	6	7	1	2	2	2	2	2	4	5	5	4	3	4	4	4	4	3	3
1	0	1	6	5	7	4	5	5	6	6	5	4	3	4	6	6	5	7	6	5	5	5	6	7	7	7	6	7	7	7	5	6	5	5	5	5	5	5	4	4	4	4	1	4	4	5	5	5	4
1	0	1	7	6	7	3	2	4	6	6	3	2	5	5	6	7	6	6	6	6	5	5	7	6	6	5	6	7	6	5	6	6	5	5	4	4	4	4	1	2	4	4	1	5	4	4	4	4	1
1	1	1	7	7	7	7	7	5	7	7	7	1	1	1	7	7	7	7	7	7	1	7	7	7	7	7	7	7	7	7	7	7	5	5	5	5	5	5	5	5	5	5	1	2	5	5	5	5	5
1	0	1	6	6	6	2	6	5	6	7	5	2	5	5	6	6	7	6	5	5	2	2	5	5	7	6	6	6	6	6	7	7	2	1	2	2	2	1	3	3	4	4	1	3	4	3	4	4	3
0	0	1	7	7	7	6	7	5	7	6	6	5	5	4	6	6	6	6	6	6	6	6	6	6	6	6	6	6	6	6	6	6	2	2	1	2	2	2	4	4	3	4	2	4	4	4	4	4	4
1	0	1	5	6	6	6	6	7	6	7	3	2	3	3	6	6	6	6	7	6	6	7	5	6	5	5	6	6	5	6	6	5	4	5	5	5	5	5	4	3	4	2	3	3	3	4	3	3	3
0	0	1	7	6	7	6	7	7	6	7	4	5	7	4	4	6	7	6	7	7	4	3	7	6	7	6	7	7	7	6	7	7	3	2	3	4	4	5	2	2	3	3	1	2	3	2	3	2	2
1	0	1	7	6	7	7	5	7	7	3	5	5	6	6	6	7	7	6	7	7	7	7	7	7	7	7	7	7	5	7	7	7	2	2	1	2	2	2	3	3	4	4	1	2	2	2	2	2	3
1	0	1	2	4	3	4	2	4	3	3	5	5	4	4	2	3	3	4	3	5	3	4	3	5	3	2	4	5	4	3	4	4	1	2	1	2	2	2	1	2	1	2	1	1	2	2	3	3	2
0	0	1	5	4	2	3	2	3	2	2	4	4	5	6	1	2	2	1	2	1	1	2	2	2	2	2	4	4	3	2	4	2	3	3	1	2	1	1	3	5	2	3	2	1	2	2	2	3	3
1	1	1	2	2	2	2	1	1	1	1	7	7	7	7	2	2	2	2	2	2	2	2	2	2	2	2	2	2	2	2	2	2	3	3	3	3	2	2	3	2	3	2	1	2	3	3	2	2	3
1	1	1	3	3	3	3	3	2	3	3	6	6	7	5	3	4	4	3	4	4	4	4	4	4	4	3	3	3	3	3	3	3	2	2	2	2	2	2	3	4	4	5	2	2	3	3	3	3	3
0	1	1	7	7	6	6	6	6	6	5	5	5	5	5	6	6	7	6	6	6	6	6	7	7	7	7	7	7	7	7	7	7	1	2	1	2	2	2	3	3	3	3	1	3	4	3	2	2	3
0	0	1	6	5	5	4	5	6	7	5	5	6	4	4	6	6	6	6	6	5	6	5	6	6	6	7	5	7	6	6	7	7	1	1	2	1	2	1	2	2	2	4	2	4	4	3	3	4	3
0	0	1	1	1	1	1	1	1	1	1	6	7	7	7	1	2	1	2	1	2	1	1	1	1	1	2	2	2	2	1	1	1	2	2	2	3	3	3	2	2	2	2	1	1	1	1	1	1	1
1	0	1	7	6	6	6	6	6	6	5	4	2	5	3	6	6	7	6	6	6	5	5	6	5	5	5	5	6	6	6	5	5	4	5	5	4	4	4	2	2	3	2	1	3	3	3	2	1	1
1	1	1	7	7	6	7	7	1	7	7	3	4	7	7	7	6	7	7	6	7	4	5	6	7	7	7	7	7	7	7	7	7	2	2	2	2	2	2	2	2	5	2	1	4	4	4	3	4	5
1	0	1	6	6	6	5	5	6	7	5	4	7	5	6	6	6	6	7	6	7	4	6	5	7	7	7	6	6	7	5	6	6	2	1	2	2	2	1	4	3	3	2	1	1	3	2	4	3	3
1	0	1	7	7	7	7	6	7	6	6	6	4	4	4	7	4	7	6	7	5	5	5	4	3	7	6	4	7	7	6	7	7	1	1	1	1	1	2	2	2	1	2	1	1	1	2	2	3	3
0	0	1	7	7	7	6	4	4	3	5	7	6	6	7	5	4	4	5	4	4	3	3	3	4	4	5	5	5	4	4	3	5	4	3	4	3	2	2	2	3	4	4	3	2	3	2	2	3	3
1	0	1	6	7	7	7	5	3	5	5	7	5	5	2	6	6	7	7	6	6	6	6	6	6	7	7	7	6	6	6	6	7	2	2	2	2	2	2	4	5	5	5	4	4	5	5	5	5	4
1	0	1	2	2	1	1	1	1	1	1	6	6	6	7	2	1	2	2	2	1	2	1	2	1	2	1	1	2	2	2	2	2	2	2	3	3	3	3	3	2	2	3	1	3	3	2	1	2	3
0	0	1	4	4	3	3	2	2	2	2	5	5	7	6	3	3	3	3	3	3	3	3	3	3	3	3	3	2	2	4	3	2	3	4	4	4	4	4	4	5	3	3	2	2	2	2	2	2	2
1	1	1	7	7	7	7	6	7	7	7	5	4	6	5	6	6	7	7	7	7	7	7	6	7	7	7	7	7	7	7	7	6	5	5	4	4	4	4	3	3	3	2	2	2	3	2	3	2	3
0	0	1	4	4	4	5	4	4	4	4	4	5	5	5	4	5	4	5	4	5	4	4	5	5	4	6	5	4	5	4	4	5	3	3	4	4	3	4	4	4	4	4	3	3	3	3	3	3	4
0	0	1	7	7	7	6	4	5	6	6	6	6	6	6	6	7	6	6	6	6	6	6	6	6	7	6	6	7	7	6	6	6	5	4	4	1	2	2	2	3	3	4	2	2	2	2	2	2	2
1	1	1	5	4	5	4	5	4	4	4	4	4	4	4	5	6	7	5	5	7	5	7	7	5	6	5	6	5	5	6	5	5	3	3	2	2	2	2	3	3	2	2	2	5	5	5	5	5	5
1	1	1	7	7	7	5	6	7	7	6	2	2	2	2	6	6	6	6	6	6	5	6	7	7	7	7	7	6	7	6	7	6	4	5	4	4	4	4	4	4	4	4	2	3	4	4	3	3	4
1	0	1	7	7	7	6	6	7	7	7	4	3	4	3	7	7	7	7	7	6	6	6	6	6	7	6	7	7	7	7	7	7	5	5	5	5	5	5	5	5	5	4	5	5	5	5	5	5	5
0	1	1	7	7	7	7	7	7	7	7	7	5	5	4	7	6	6	7	7	7	7	7	7	7	7	7	7	7	7	7	7	7	4	2	2	4	4	4	2	2	2	2	3	4	4	4	2	4	2
1	1	1	7	7	7	6	7	5	7	5	5	5	4	4	4	6	6	4	4	6	6	6	5	5	6	5	5	5	6	5	7	7	1	1	2	2	2	2	4	3	3	3	2	2	3	3	4	4	5
1	1	1	7	7	6	6	7	7	5	5	3	3	4	5	6	6	6	7	7	7	6	7	6	6	6	5	5	6	6	6	7	6	3	3	3	2	1	3	5	5	5	5	5	3	2	2	2	3	3
1	1	1	7	7	7	7	7	7	7	7	2	2	2	2	7	7	7	7	7	6	7	6	7	7	7	7	7	7	7	7	7	7	5	5	5	5	5	5	5	5	5	5	5	3	5	5	4	4	4
1	1	1	7	7	7	7	7	7	7	7	2	1	4	1	7	5	6	6	7	7	6	6	6	6	7	7	7	6	6	6	7	6	5	5	5	5	5	5	5	5	5	5	4	3	5	5	3	2	4
1	1	1	6	6	6	5	6	6	6	6	2	2	2	3	5	6	6	5	7	7	7	6	6	6	6	6	5	7	7	4	6	6	2	3	3	4	4	4	5	5	5	5	3	4	4	4	5	5	5
1	0	1	5	5	4	5	4	4	3	4	4	4	3	4	5	5	5	6	6	6	6	6	7	6	7	5	6	7	5	6	7	6	3	3	4	3	3	4	5	5	5	5	4	3	3	3	4	4	4
1	1	1	5	4	4	4	3	3	4	4	4	3	4	3	5	6	7	6	6	6	5	5	6	6	6	6	6	6	6	6	5	5	2	3	4	4	3	3	5	5	4	5	5	3	3	3	3	3	3
0	0	1	1	2	1	1	2	1	2	1	7	6	7	6	1	2	1	1	1	2	2	1	1	2	2	1	1	2	1	2	1	1	2	1	2	1	2	3	3	3	2	1	2	2	1	2	2	2	2
1	0	1	4	4	5	4	3	4	5	4	4	4	3	4	5	5	4	4	4	5	4	5	6	5	5	5	5	4	5	6	5	5	3	4	3	4	4	3	3	4	3	4	3	5	5	5	5	4	5
0	0	1	5	4	5	4	4	4	3	3	3	3	3	4	4	4	5	4	4	5	4	4	3	4	3	4	4	4	4	4	4	5	3	2	2	3	2	2	2	2	2	2	1	3	2	3	2	1	2
1	0	1	6	6	5	5	4	6	4	5	5	4	4	5	5	4	5	6	4	5	4	4	5	5	6	5	5	5	4	4	4	3	3	2	2	2	3	2	3	2	2	3	2	3	2	2	3	3	2
1	0	1	4	4	4	3	4	3	4	3	4	5	4	4	4	4	5	4	5	5	4	4	5	4	4	4	5	4	5	4	4	4	3	3	4	3	3	2	2	2	2	2	1	2	3	3	3	4	3
1	0	1	4	4	5	4	5	4	4	5	3	3	3	3	6	7	5	5	4	5	4	5	5	4	4	5	5	4	5	5	4	4	3	3	3	3	3	3	3	3	3	4	3	4	5	5	4	5	4
1	0	1	5	5	5	6	6	6	6	7	4	3	3	3	7	7	7	6	5	6	5	5	7	7	6	6	6	6	5	7	6	5	4	4	4	4	5	5	3	3	4	3	3	3	3	4	3	3	3
0	0	1	4	4	5	4	4	5	4	4	5	4	4	4	5	4	5	4	5	4	4	5	5	4	5	5	4	5	4	5	5	5	2	4	3	4	3	4	3	2	3	3	2	3	4	4	4	4	3
1	0	1	5	5	4	5	5	4	4	3	3	3	3	3	4	3	4	5	4	3	3	4	4	3	5	4	5	5	5	5	4	4	3	2	2	3	4	3	5	5	5	5	4	5	5	5	5	5	5
1	1	1	7	6	6	6	6	6	6	6	3	2	6	6	6	6	7	6	7	6	6	6	6	6	6	6	6	6	6	6	7	6	1	2	2	2	2	2	3	3	3	3	1	4	4	4	4	4	4
1	0	1	5	7	6	6	6	6	7	7	3	2	3	3	6	6	6	6	6	6	5	5	5	5	6	6	6	6	5	5	6	5	3	3	4	3	4	4	4	3	4	2	3	3	3	3	3	3	3
0	1	1	7	4	3	4	1	7	2	5	7	2	7	1	6	1	5	4	7	3	7	1	6	5	1	3	5	2	4	3	1	7	5	4	1	1	5	5	2	2	2	1	1	4	3	1	3	1	2
1	0	1	6	6	6	6	6	6	5	4	5	5	5	4	7	6	6	6	6	6	6	6	7	6	7	6	5	6	5	6	6	7	5	4	5	4	4	4	2	2	2	1	2	5	5	5	5	5	5
1	0	1	7	7	7	7	7	7	7	7	1	1	1	1	6	7	6	7	6	7	7	7	7	7	7	7	7	7	7	7	6	7	5	5	5	5	5	5	5	5	5	4	1	1	1	3	3	3	3
1	0	1	7	7	7	7	7	7	7	7	6	4	4	3	7	4	7	6	7	5	5	5	4	3	7	6	4	7	7	7	7	7	2	1	2	2	2	2	2	2	1	1	1	1	1	2	2	3	3
0	0	1	6	6	5	4	7	7	7	7	6	4	1	1	6	6	6	6	7	7	5	6	7	7	7	3	7	7	4	7	7	7	5	4	3	4	3	4	4	5	5	5	4	4	4	4	4	3	5
0	1	1	7	7	7	7	7	7	7	7	7	5	5	7	7	6	6	7	7	7	7	7	7	7	7	7	7	7	7	7	7	7	4	2	2	2	4	4	2	2	2	3	1	4	4	4	2	4	2
1	1	1	5	7	5	6	3	2	2	2	6	5	6	5	5	5	5	6	7	7	5	7	5	4	6	4	5	6	6	5	7	5	1	2	3	2	1	2	2	3	2	1	1	2	4	3	3	3	3
1	1	1	7	7	7	6	6	4	5	5	3	2	5	5	6	6	7	7	7	7	7	6	6	7	7	6	6	7	7	6	7	6	5	5	4	5	4	5	4	3	4	4	1	3	3	3	5	5	4
1	1	1	7	7	7	7	7	7	7	7	1	1	1	1	6	6	7	7	7	6	7	7	7	7	7	6	7	7	7	7	7	7	5	5	5	5	5	5	4	4	4	4	3	5	5	5	5	5	5
1	1	1	6	7	6	4	6	6	6	6	2	4	3	5	6	5	6	6	6	6	2	4	7	7	6	6	6	6	7	5	6	6	3	4	4	4	4	3	4	4	4	4	3	3	4	4	4	5	4
0	1	1	2	7	6	5	1	6	7	7	6	3	5	5	6	6	6	7	7	6	4	6	6	7	6	6	6	6	7	6	6	6	2	4	5	4	4	3	1	1	2	1	1	2	3	3	3	3	3
1	1	1	4	7	6	6	6	7	4	3	4	4	4	1	6	7	7	7	7	7	7	7	7	7	7	7	7	7	7	7	7	7	5	5	5	3	5	4	5	5	5	4	5	2	2	4	4	3	2
1	1	1	7	7	6	7	6	4	6	6	5	3	5	2	6	6	6	6	7	7	6	6	6	6	7	6	6	6	6	6	6	6	4	4	4	3	4	4	5	5	5	5	4	4	4	4	4	4	4
1	0	1	5	7	7	7	7	5	7	7	4	5	3	7	7	7	5	7	7	7	7	7	7	7	7	7	7	7	7	7	7	6	5	5	5	5	4	5	1	1	2	1	2	5	5	5	5	5	5
1	1	1	6	6	6	6	6	4	7	6	4	6	6	6	6	6	6	6	6	6	6	6	6	6	6	6	6	6	6	6	6	6	1	2	3	2	3	2	3	3	3	3	1	4	4	4	2	2	4
1	0	1	7	7	7	7	6	6	5	5	5	5	5	2	6	5	6	6	3	6	6	6	6	6	6	6	6	6	6	6	6	6	2	2	2	1	2	3	2	2	2	2	1	4	4	4	3	4	4
0	0	2	1	1	1	1	1	1	1	2	7	7	7	7	1	1	2	2	2	2	2	3	1	2	2	2	1	1	2	1	1	1	2	1	2	1	1	1	2	1	2	2	1	2	3	3	3	3	3
1	0	2	4	4	5	4	3	4	3	4	3	5	4	5	5	3	4	3	4	4	5	4	5	4	5	4	5	5	5	4	5	5	4	4	4	4	4	4	4	4	4	4	4	3	2	3	2	1	2
1	0	2	3	4	4	2	2	2	2	2	4	4	6	6	4	2	2	3	2	2	3	2	4	2	2	4	2	4	3	5	4	3	3	2	1	2	3	2	3	3	2	1	2	3	2	2	2	2	2
1	0	2	3	2	2	3	2	3	4	4	5	4	6	6	2	3	2	5	3	3	1	2	2	1	2	2	3	2	3	3	2	1	2	3	2	2	1	1	3	3	3	3	2	3	2	2	2	2	2
1	0	2	2	2	4	4	4	3	3	3	5	5	6	6	2	2	2	2	3	3	2	3	2	2	2	2	2	3	2	3	3	3	3	2	2	2	2	3	3	1	2	2	2	3	3	3	3	3	3
1	1	2	5	4	3	4	3	4	3	4	4	4	4	4	4	3	4	3	4	3	4	3	4	4	3	4	4	3	3	4	3	4	2	4	5	5	5	3	3	3	2	4	3	3	4	3	4	3	4
0	0	2	4	4	5	4	3	4	5	3	4	3	6	6	5	7	5	5	5	4	4	5	4	3	4	4	4	5	5	5	4	5	4	4	3	3	3	3	3	3	3	5	2	3	3	3	1	2	1
1	0	2	5	4	4	5	4	3	4	4	3	3	4	6	4	5	4	5	5	4	4	3	4	4	4	4	4	4	4	5	4	5	3	2	3	2	2	3	3	3	2	3	2	3	2	2	1	2	2
1	1	2	5	6	5	5	4	6	5	6	3	3	4	4	7	7	7	7	7	6	7	7	7	7	7	6	6	7	6	7	6	6	3	3	3	4	4	5	3	5	3	5	2	4	4	4	4	5	4
0	1	2	3	4	3	4	4	4	3	4	3	3	4	4	4	5	3	4	4	3	5	4	4	5	3	4	4	4	4	3	4	3	2	2	2	3	3	3	2	2	3	3	3	2	2	2	2	2	2
1	0	2	3	3	4	3	4	4	3	4	3	3	4	4	4	5	3	4	4	3	5	4	4	5	3	4	4	4	4	3	4	3	2	2	2	3	3	3	2	2	3	3	3	4	5	4	5	4	5
0	1	2	4	4	4	5	5	3	4	4	5	4	4	5	4	7	4	5	5	5	2	5	4	5	4	4	4	4	5	5	4	5	2	3	1	5	5	3	3	3	4	5	2	2	3	4	3	4	3
1	0	2	6	6	6	6	6	4	6	6	1	3	3	3	7	7	5	4	5	4	5	6	7	6	5	4	5	4	5	5	6	6	3	3	4	5	5	4	3	3	4	5	2	3	4	5	4	5	4
1	1	2	6	6	6	5	5	6	6	5	3	3	3	4	7	7	7	6	6	7	6	6	7	7	7	6	7	7	7	7	6	6	4	4	4	5	5	5	5	5	5	5	4	3	4	3	4	4	4
1	0	2	4	4	4	5	4	3	4	2	3	3	3	3	5	5	5	5	5	5	5	5	5	5	5	5	5	5	5	5	5	5	3	2	3	2	3	3	5	5	5	5	5	3	4	3	3	2	2
0	1	2	1	1	1	1	1	1	1	1	7	7	7	7	1	1	2	2	2	2	2	3	2	2	1	2	1	1	2	1	1	1	2	1	2	1	1	1	2	1	2	2	1	2	2	3	2	3	3
1	0	2	3	3	3	3	3	3	3	3	5	5	5	5	3	3	3	3	3	3	3	3	3	3	3	3	3	3	3	3	3	2	3	3	4	4	4	4	2	2	2	2	2	2	2	2	2	2	2
1	0	2	5	5	5	5	5	5	5	5	3	3	3	3	6	6	6	6	6	6	6	6	6	6	6	6	6	6	6	6	6	6	2	2	2	3	2	2	5	5	5	5	5	3	3	3	3	3	3
1	0	2	2	1	2	2	1	2	1	2	6	5	5	5	2	2	1	3	2	3	3	3	2	3	3	4	4	4	2	2	1	3	2	2	1	2	2	2	2	3	3	3	2	3	3	3	2	2	3
1	0	2	5	7	7	6	7	7	7	7	6	7	7	7	3	3	3	3	3	3	3	3	3	3	3	3	3	3	3	3	3	3	2	2	5	5	5	5	2	2	2	2	1	4	3	1	3	3	3
1	0	2	4	3	4	3	3	4	3	3	4	4	5	5	5	4	5	4	5	4	4	5	4	4	5	4	5	4	4	4	4	4	3	4	4	4	4	4	2	2	2	2	2	3	4	3	3	3	2
1	1	2	2	3	3	2	3	3	2	3	6	6	7	7	4	3	4	3	3	3	4	3	3	4	3	3	3	3	3	3	3	3	2	3	2	3	2	3	3	2	3	3	2	3	2	2	2	2	2
1	0	2	5	4	4	5	4	4	4	4	7	7	7	7	4	5	4	5	5	4	4	4	4	4	4	4	4	4	4	4	5	4	1	1	1	2	4	5	2	2	2	2	2	5	2	5	2	5	2
1	1	2	7	7	7	7	7	7	7	7	1	1	1	5	7	7	7	7	7	7	7	7	7	7	7	7	7	7	7	7	7	7	5	5	5	5	5	5	5	5	3	5	1	2	5	5	5	5	1
1	0	2	7	7	7	7	6	6	6	6	2	2	3	3	6	6	6	6	7	6	7	6	6	6	7	7	6	6	7	7	7	6	5	5	5	5	5	5	5	5	5	5	4	5	5	4	4	4	3
0	0	2	2	2	2	2	1	1	1	1	7	7	7	7	3	3	3	3	2	2	1	3	3	3	3	3	3	3	3	3	2	2	2	2	2	3	3	3	3	2	2	3	1	1	1	1	1	1	1
1	1	2	7	7	7	7	6	6	7	5	5	5	7	5	2	2	2	2	2	2	2	2	2	2	2	2	2	2	2	2	2	2	4	3	3	2	2	5	2	2	2	2	2	3	3	3	4	3	3
1	1	2	7	7	5	6	5	5	5	5	2	2	6	5	6	6	6	5	5	6	6	6	5	5	6	6	5	6	6	6	6	6	4	4	4	4	5	5	3	4	4	3	3	3	3	3	4	4	4
1	1	2	3	3	2	2	3	2	3	3	6	6	7	7	3	2	3	3	4	3	3	3	3	3	3	2	2	2	2	3	3	4	3	2	3	2	3	2	2	2	2	2	2	3	3	4	4	3	3
1	1	2	3	3	3	3	3	2	3	2	5	6	7	7	2	3	3	2	2	2	3	2	3	3	2	3	3	3	3	2	3	2	3	2	3	3	2	2	3	3	4	4	1	3	3	3	2	3	3
1	1	2	7	7	7	7	4	4	3	4	5	4	4	4	5	5	5	5	5	5	4	4	5	5	5	4	5	4	4	4	5	5	1	3	3	3	2	3	5	1	5	3	1	3	3	3	3	3	3
1	0	2	4	4	5	4	4	3	4	3	4	3	4	4	5	6	5	5	5	4	4	5	4	3	4	4	4	4	5	5	4	5	4	4	3	3	3	3	3	2	3	4	3	3	3	3	3	4	4
0	0	2	3	3	3	3	3	2	2	2	6	6	6	7	4	4	4	4	4	4	4	4	4	4	3	4	4	4	4	3	4	4	4	4	4	4	4	3	2	2	2	2	2	2	2	2	2	3	3
1	1	2	7	7	6	7	6	4	5	6	4	4	6	6	3	3	3	3	3	3	3	3	3	3	3	3	3	3	3	3	3	3	4	4	5	5	4	5	2	2	2	2	2	2	2	4	4	5	5
1	1	2	7	7	7	7	7	7	7	7	1	1	1	3	7	7	6	7	7	7	6	7	7	6	7	7	7	7	7	7	7	7	5	5	5	5	5	5	5	5	3	2	3	4	5	5	4	5	4
0	0	2	1	1	1	1	1	1	1	1	7	7	7	7	2	1	1	2	2	1	2	2	2	2	1	1	1	1	1	1	1	1	2	2	2	2	2	2	2	2	2	2	2	2	1	2	2	2	2
1	0	2	4	3	6	7	1	5	2	3	6	6	6	7	5	4	4	5	4	5	4	4	5	5	6	6	6	6	6	7	5	4	2	4	5	4	3	4	3	3	3	3	3	2	3	3	4	3	3
1	0	2	2	2	2	2	2	2	2	2	5	5	5	5	3	3	3	3	3	3	3	3	3	3	3	3	3	3	3	3	3	3	3	3	3	3	3	3	2	3	2	2	1	2	3	3	3	3	2
1	0	2	1	1	1	1	1	1	1	1	7	7	7	7	1	1	2	1	2	1	1	1	1	1	1	1	1	1	1	1	1	1	2	2	2	2	2	2	3	3	3	3	2	4	3	3	3	3	3
1	1	2	2	1	1	2	2	2	1	1	7	6	7	7	2	2	2	2	2	2	2	2	2	2	2	2	2	2	2	2	2	2	2	3	3	3	3	3	3	2	2	2	1	3	4	4	4	4	4
1	0	2	1	1	1	1	1	1	1	1	7	7	7	7	2	2	2	2	2	2	2	2	2	2	2	2	2	2	2	2	2	2	2	2	2	2	3	3	3	3	3	3	2	2	2	1	1	2	1
1	0	2	3	4	3	4	4	3	4	4	6	5	7	7	4	4	3	3	3	3	3	3	3	3	3	3	3	3	3	3	3	4	3	3	3	3	3	3	2	2	2	2	1	3	4	3	3	4	3
1	1	2	4	7	4	4	1	1	4	1	2	2	7	5	7	7	7	7	7	5	5	5	7	7	7	5	5	5	7	7	7	5	1	1	1	3	3	3	4	4	4	5	5	1	5	1	5	5	5
1	1	2	7	7	6	6	6	6	6	6	2	3	3	3	6	6	6	6	6	6	6	6	7	6	7	6	6	7	7	7	7	7	4	5	5	5	5	5	4	4	4	4	1	4	4	5	4	3	4
0	1	2	3	3	4	4	4	3	4	4	4	5	5	6	3	3	4	4	3	4	3	3	3	3	3	3	3	3	3	3	3	3	3	3	2	3	3	3	2	3	3	4	2	1	2	2	2	2	3
1	0	2	7	7	7	7	4	4	6	5	2	2	2	2	5	6	6	7	7	7	7	7	7	5	7	5	6	5	6	7	7	7	4	3	3	4	3	3	4	4	4	4	3	2	3	3	3	4	3
1	0	2	4	5	3	5	3	3	3	3	4	3	5	4	6	6	6	6	6	6	6	6	6	6	6	6	6	6	6	6	6	6	3	3	3	3	3	3	4	5	4	5	3	2	4	4	3	3	2
0	0	2	2	3	2	3	3	2	3	2	7	7	6	7	4	3	4	3	4	3	4	3	3	3	4	4	4	5	4	4	3	4	2	3	3	2	2	3	3	3	3	3	2	2	2	3	3	4	3
1	0	2	3	4	3	4	3	4	4	3	6	5	6	5	3	4	3	4	4	4	3	4	3	4	4	4	4	5	4	4	5	4	2	3	3	4	4	4	1	2	1	2	2	4	4	3	4	4	3
1	0	2	2	2	4	3	4	3	3	4	6	5	5	6	2	3	2	2	3	2	2	3	2	2	3	2	2	2	3	2	3	3	3	2	2	2	3	3	3	2	2	2	2	3	3	4	3	3	3
1	0	2	3	3	4	3	3	3	3	3	5	5	5	5	3	3	3	4	3	3	3	4	3	3	3	3	4	3	3	3	3	3	3	3	4	4	3	4	2	2	2	3	2	2	2	2	3	2	2
1	1	2	7	6	5	6	6	5	5	5	2	2	6	5	6	6	6	5	5	6	6	6	5	6	5	5	6	6	6	5	6	6	4	4	4	4	5	5	3	4	4	3	3	3	3	3	4	4	4
1	1	2	2	2	1	2	1	1	1	1	6	6	7	7	2	3	3	3	3	3	4	3	3	3	4	3	3	3	3	3	3	3	2	1	1	1	2	2	3	4	3	3	2	2	3	3	3	3	3
0	0	2	3	4	4	4	3	4	4	3	4	3	4	4	5	5	5	6	5	5	6	6	5	5	6	5	5	5	5	5	5	5	4	5	3	4	4	2	4	5	5	4	4	3	2	3	2	2	2
1	0	2	4	3	4	3	4	4	3	4	3	4	5	5	5	4	5	4	5	4	5	4	4	4	5	4	5	4	5	4	4	4	3	4	4	4	4	3	2	2	2	2	2	3	4	3	4	3	3
1	0	2	5	7	7	6	7	7	5	5	5	6	7	7	3	3	3	2	1	2	3	3	3	3	3	3	3	3	3	3	3	3	1	2	5	5	5	5	1	2	2	1	2	4	3	1	3	3	3
1	0	2	2	2	1	1	1	2	1	2	7	6	7	7	1	2	3	3	1	2	2	1	1	2	1	2	2	2	2	2	2	2	1	2	2	1	2	3	1	2	2	2	1	1	1	1	1	1	1
1	0	2	4	4	4	5	4	4	3	4	3	3	3	3	5	5	5	5	5	5	5	5	5	5	5	5	5	6	5	5	6	5	3	3	2	3	2	3	5	5	5	4	5	3	4	3	3	2	2
0	0	2	5	4	4	4	4	3	3	4	4	3	4	4	5	5	5	5	5	6	5	5	5	5	5	5	5	5	5	5	5	5	3	3	3	4	3	3	5	5	5	5	5	2	2	4	4	4	3
0	1	2	6	6	6	6	3	4	5	4	4	5	4	4	5	5	5	7	5	6	4	5	5	5	5	5	6	5	5	5	6	6	3	2	3	3	3	3	2	2	3	2	1	2	2	2	2	2	2
1	1	2	4	4	4	4	4	4	4	4	4	5	5	4	4	4	4	4	4	4	3	4	4	4	4	4	4	4	4	4	4	5	3	3	3	3	3	2	3	3	3	3	2	3	3	3	3	3	3
0	0	2	4	5	5	4	4	4	4	4	4	3	4	4	5	5	5	5	5	5	5	5	5	5	5	5	5	5	5	5	5	6	2	2	2	3	3	3	5	5	5	5	4	2	2	2	2	2	2
0	0	2	5	4	5	4	4	4	4	4	5	4	4	3	6	5	5	6	5	5	5	5	5	5	5	5	5	5	5	5	5	5	2	3	3	3	2	4	5	5	5	5	5	3	2	3	3	3	3
1	0	2	3	4	3	4	4	4	3	3	4	5	4	3	5	5	5	5	5	5	5	5	5	5	5	6	5	5	5	5	5	5	3	2	2	3	3	3	5	5	5	5	5	3	3	3	2	2	2
1	0	2	5	5	4	3	4	4	4	4	4	3	4	3	6	5	5	6	5	5	5	5	5	5	5	5	5	5	5	5	5	5	3	3	2	3	3	2	5	5	5	5	2	5	3	3	2	2	2
1	0	2	6	5	6	6	7	4	6	5	4	4	4	5	5	5	5	5	5	3	5	5	5	5	5	5	6	5	5	5	5	6	2	2	3	3	3	3	3	3	3	3	1	3	2	2	2	2	2
1	1	2	5	5	5	5	5	5	5	5	3	3	3	3	5	6	6	5	5	6	6	5	5	5	5	5	5	5	5	5	5	7	4	4	5	5	5	5	4	4	4	4	2	3	4	4	4	4	4
1	1	2	3	4	4	2	2	2	2	2	4	4	6	6	4	2	2	3	2	2	3	2	4	2	2	2	4	3	3	5	4	3	3	2	1	2	3	2	3	3	2	1	2	1	2	2	2	2	2
1	1	2	6	6	6	5	5	6	6	5	3	3	3	4	7	7	7	6	6	7	6	7	7	7	6	7	7	7	7	7	6	6	4	4	4	5	5	5	5	5	5	5	4	3	4	3	4	4	4
1	1	2	5	5	5	5	5	5	5	5	3	3	3	3	5	6	6	5	5	6	5	5	5	6	7	5	7	6	6	5	7	5	4	4	5	5	5	5	4	4	4	4	2	3	3	4	4	4	4
1	1	2	5	4	4	4	4	4	4	4	5	5	5	5	4	4	4	4	5	4	4	5	4	4	4	4	4	4	5	4	4	4	3	4	3	3	3	3	2	2	2	2	1	1	2	2	2	3	3
1	0	2	6	6	6	6	6	6	6	6	3	3	3	3	6	6	6	6	6	6	5	6	6	6	6	6	6	6	6	6	6	6	4	5	5	5	5	5	4	4	4	4	3	4	5	4	4	4	4
1	0	2	3	4	3	4	4	3	4	3	6	5	6	7	3	4	3	4	4	3	3	4	4	4	3	3	4	4	5	4	4	4	2	3	3	4	4	4	2	2	2	2	1	4	4	4	4	4	4
1	0	2	5	5	5	5	5	5	5	5	5	5	5	5	3	2	3	3	3	3	3	3	3	3	3	3	2	3	3	3	3	3	5	5	5	5	5	5	2	2	2	2	1	4	3	3	4	4	3
1	0	2	5	5	5	5	5	5	5	4	3	3	4	3	4	5	4	4	5	4	4	4	4	5	4	5	4	4	4	4	4	4	2	3	2	3	2	2	5	5	5	5	5	3	3	4	3	3	4
1	0	2	6	5	6	5	6	5	6	6	3	3	3	3	6	6	6	6	5	4	5	4	6	6	5	6	5	6	6	6	5	6	5	4	5	5	5	5	4	4	4	4	3	4	4	3	4	4	3
1	0	2	5	4	4	5	4	4	3	5	7	7	6	7	4	5	4	5	5	4	7	4	4	5	4	4	5	4	4	4	5	5	2	1	1	2	4	5	2	2	2	2	2	5	2	5	2	4	2
0	0	2	6	6	5	6	6	5	5	6	3	2	3	5	7	7	5	5	5	5	5	6	7	6	5	5	5	5	5	5	6	6	3	3	4	5	5	4	3	3	4	5	2	3	4	5	4	5	4
0	0	2	2	3	3	3	2	2	2	1	5	6	7	7	3	4	3	4	4	3	3	3	3	4	4	3	3	3	2	2	2	3	3	4	4	4	4	4	2	3	2	2	1	4	4	4	4	5	4
1	0	2	3	2	2	3	2	3	4	4	5	4	6	6	2	3	2	5	3	3	1	2	2	1	2	2	3	2	3	3	2	1	2	3	2	2	1	1	3	3	3	3	2	3	2	2	2	2	2
1	1	2	5	4	3	4	4	5	4	4	4	4	5	4	4	4	5	3	4	4	4	4	5	4	4	4	4	4	5	4	4	3	3	3	3	4	3	3	4	4	3	4	2	1	2	2	2	3	3
1	1	2	3	6	4	4	2	2	4	3	2	2	5	4	7	7	6	7	6	5	5	5	7	6	6	7	6	5	5	7	7	5	1	2	1	2	3	3	1	2	1	3	2	2	2	3	2	2	3
1	1	2	7	7	7	7	5	4	7	3	4	4	5	7	7	5	4	4	4	5	3	3	3	4	4	3	4	5	4	4	4	4	5	5	5	5	3	5	5	4	5	5	3	5	5	5	5	5	5
1	1	2	7	7	6	7	6	6	7	5	5	5	7	5	6	6	7	7	6	5	5	7	7	7	7	6	7	7	7	7	7	7	4	3	3	2	2	5	5	5	5	5	3	3	3	3	4	3	3
1	1	2	5	6	5	5	4	6	5	6	3	3	4	4	7	7	7	7	7	7	6	7	7	7	7	6	6	7	6	7	6	6	3	3	3	4	4	5	3	5	3	5	2	3	3	3	3	3	4
1	1	2	2	3	3	2	3	3	2	3	6	6	7	7	4	3	4	3	3	3	3	3	3	4	3	3	3	4	4	3	3	3	2	3	2	3	2	3	3	2	3	3	2	3	3	3	3	4	4
1	0	2	5	4	5	4	5	4	4	5	4	3	4	3	6	5	6	5	6	5	6	5	6	5	5	5	5	6	4	4	5	5	5	4	4	5	4	4	4	4	3	4	3	4	3	3	3	4	3
1	0	2	7	7	6	7	4	5	4	5	4	5	4	5	5	4	5	3	2	5	4	5	4	5	4	4	5	4	5	4	4	5	2	3	2	3	2	3	2	2	2	2	1	3	3	4	3	3	4
1	0	2	7	6	7	7	6	6	6	5	4	3	5	3	6	7	6	6	7	6	6	5	6	7	6	5	5	6	5	6	5	5	2	3	3	3	4	3	5	4	5	5	4	3	4	3	4	4	4
1	0	2	4	5	5	4	5	4	5	4	3	4	4	5	5	3	4	4	5	4	4	5	4	4	5	4	5	5	5	4	5	4	4	3	4	4	4	5	4	4	5	5	3	3	4	3	4	4	4
1	0	3	7	7	7	7	6	6	6	6	5	4	5	5	4	4	4	4	4	4	4	4	4	4	4	4	4	4	4	4	4	4	4	5	5	4	5	5	3	3	3	3	3	4	4	3	4	4	4
1	1	3	6	5	6	6	7	4	5	4	4	4	4	4	6	6	6	6	6	6	6	6	6	6	6	6	6	6	6	6	6	6	2	2	3	3	3	3	4	4	4	4	4	3	3	3	2	3	3
0	0	3	4	5	5	4	5	5	5	5	5	6	5	6	3	3	3	3	3	3	3	3	3	3	3	3	3	3	3	3	3	3	3	3	3	3	3	3	3	3	3	3	1	2	3	3	2	3	3
1	1	3	4	4	3	4	4	3	4	3	4	3	4	4	4	4	4	4	3	4	4	4	4	4	4	4	4	3	3	4	3	3	3	3	3	2	3	3	5	5	5	5	5	6	2	3	3	2	3
1	0	3	6	7	7	7	6	4	6	6	2	2	2	2	6	5	5	6	5	6	6	6	6	6	6	6	6	5	6	6	6	5	4	4	4	4	4	4	4	3	3	3	2	3	4	4	4	3	3
1	0	3	4	4	3	3	3	3	3	4	3	5	4	7	5	4	5	5	4	4	4	4	5	5	5	5	4	4	4	4	5	4	4	3	3	3	3	4	4	4	3	3	2	4	4	4	5	5	3
1	0	3	7	7	7	7	7	5	7	7	5	5	6	6	6	7	6	6	7	7	6	6	5	6	6	6	7	6	6	7	7	5	2	2	1	1	2	1	4	3	3	4	2	3	3	4	4	3	4
1	0	3	6	7	7	7	7	5	7	7	2	2	4	4	7	6	7	7	7	7	7	7	7	7	7	7	7	7	7	7	7	7	4	4	5	5	5	5	5	4	5	5	3	4	5	5	4	4	4
0	0	3	4	3	3	4	3	3	4	3	5	5	6	6	4	4	5	5	5	5	4	5	4	3	3	3	3	3	2	2	2	3	3	3	2	2	3	3	3	2	2	4	2	3	3	2	3	2	2
1	0	3	7	7	7	6	5	4	6	5	6	5	7	6	5	4	4	5	2	2	3	3	4	4	4	4	3	3	4	5	6	6	5	5	5	5	5	4	2	1	2	1	2	5	5	5	5	5	4
0	0	4	6	6	6	6	6	6	5	5	4	5	4	5	5	5	6	7	7	6	7	7	7	6	7	7	6	7	7	7	6	7	4	4	3	4	4	4	5	5	5	5	4	4	4	4	5	4	4
1	1	4	7	7	6	7	7	7	7	6	2	1	1	1	7	7	7	7	7	7	6	7	7	7	7	7	7	7	7	7	7	7	5	5	5	5	4	5	5	5	5	5	5	4	5	5	5	5	5
0	1	4	7	7	7	5	4	6	6	5	5	4	7	7	7	7	7	7	7	7	6	5	6	7	7	5	7	7	7	6	7	7	5	4	4	5	4	4	2	2	2	1	1	5	4	5	3	3	3
1	1	4	7	7	7	7	7	5	7	7	1	1	1	1	6	7	7	7	7	7	7	6	7	7	7	7	7	6	6	7	7	7	5	5	5	5	5	5	4	4	4	3	1	5	5	5	5	5	1
1	1	4	6	6	6	6	7	6	6	4	3	3	4	4	7	7	5	5	5	5	5	7	5	5	6	7	5	5	6	5	5	6	4	5	4	5	4	5	4	3	3	3	3	4	5	5	5	4	5
1	1	4	7	4	5	4	3	3	1	3	5	4	2	1	6	6	7	7	6	6	5	3	6	5	6	6	6	6	5	5	6	6	5	5	3	4	5	4	1	3	2	2	1	2	4	4	3	3	4
0	0	4	3	3	3	3	3	3	3	2	6	6	7	7	6	6	6	4	6	5	5	5	5	4	5	4	4	5	4	4	4	5	4	3	3	3	3	4	4	4	4	4	3	1	1	1	2	1	2
1	1	4	7	6	7	7	7	6	7	7	2	3	2	3	5	6	5	5	6	5	6	4	5	6	7	7	6	7	6	5	7	7	3	3	4	3	2	3	2	2	3	2	1	2	3	2	3	3	3
1	0	4	5	5	6	6	7	5	5	4	3	4	4	2	7	7	7	5	5	3	3	7	5	7	5	5	6	5	6	5	6	6	4	4	4	5	5	4	4	4	3	3	4	4	5	5	4	4	5
1	0	4	4	5	4	3	3	3	5	4	4	3	4	3	5	5	5	5	5	4	3	7	5	5	5	5	6	5	5	5	5	5	3	2	3	3	3	3	3	3	3	3	3	2	2	2	2	2	2
1	1	4	4	5	4	6	7	3	2	3	3	3	4	2	7	7	7	5	5	5	3	5	5	5	5	5	6	5	5	5	5	5	3	3	3	3	3	3	3	3	3	3	3	3	3	2	2	2	3
1	1	4	6	5	4	6	7	6	5	3	3	3	3	4	7	7	5	5	5	4	4	7	5	7	5	5	6	5	4	3	6	6	3	3	3	3	3	3	4	4	3	3	2	3	3	3	4	3	3
1	1	4	7	7	6	7	6	7	7	7	1	1	1	1	7	7	7	7	7	7	7	7	7	7	7	7	7	7	7	7	7	7	5	5	5	5	5	5	5	4	4	3	1	4	5	5	5	5	5
1	0	4	6	7	7	7	7	7	7	7	3	3	2	2	5	5	5	5	6	5	4	4	5	5	5	7	7	7	6	7	6	7	3	3	4	3	3	2	2	1	1	1	1	4	5	5	5	5	3
1	0	4	7	5	7	7	7	7	7	6	7	6	7	7	6	6	7	7	6	7	6	6	7	6	6	7	6	7	7	7	6	6	4	5	3	4	5	4	4	4	4	4	2	3	4	3	4	4	5
1	0	4	7	6	7	7	6	7	7	6	3	2	3	2	6	5	7	6	7	6	5	5	6	7	5	6	5	7	5	6	6	7	4	5	4	4	4	4	3	3	2	3	2	3	4	4	3	5	4
1	0	4	6	6	6	5	6	5	6	4	4	4	4	3	6	7	7	6	7	6	6	6	6	6	6	6	6	7	7	7	7	7	5	5	4	4	4	5	4	4	4	4	2	5	5	5	3	4	4
1	1	4	6	5	6	6	7	4	5	4	3	3	3	3	7	7	7	5	7	5	5	7	5	7	5	5	6	5	6	5	5	6	4	4	4	4	4	4	4	4	4	4	4	4	3	3	2	2	2
1	0	4	7	7	7	7	7	7	7	6	2	2	2	2	7	7	7	7	7	7	6	7	7	7	7	7	7	7	7	7	7	7	4	4	4	4	4	4	3	4	4	3	2	3	2	3	3	4	4
1	0	4	7	7	7	7	7	7	7	7	2	2	2	2	7	7	7	7	7	7	7	7	7	7	7	7	7	7	7	7	7	7	4	4	4	4	4	4	3	4	4	3	2	2	3	3	4	4	4
1	0	4	7	7	6	7	7	7	6	7	1	1	2	1	7	6	7	7	6	7	7	7	7	7	7	7	6	7	7	6	7	7	5	5	5	5	5	4	5	4	4	4	2	4	4	5	5	5	5
1	0	4	6	5	6	5	5	5	5	6	3	3	2	3	3	3	3	3	3	2	2	2	2	2	2	2	1	2	1	2	1	2	3	3	3	4	3	3	4	3	4	3	3	3	3	4	4	3	3
1	1	4	6	6	6	6	5	5	6	4	5	3	3	3	7	7	7	5	5	6	5	4	6	7	6	5	5	7	5	5	6	7	3	4	4	5	5	4	3	3	4	5	3	3	4	5	4	5	4
1	0	4	7	7	7	7	6	6	6	6	3	3	6	5	7	6	6	5	6	6	6	5	6	6	6	6	6	6	6	6	6	6	2	2	2	2	2	2	2	2	2	3	1	4	4	4	5	4	4
1	1	4	7	7	7	7	7	6	7	6	3	3	3	3	6	7	7	7	6	7	7	7	7	6	7	7	7	7	7	7	7	6	4	4	4	4	4	4	4	4	4	4	4	1	1	4	1	1	3
1	0	4	1	2	2	2	4	4	5	5	5	4	4	4	2	3	3	2	2	3	3	4	4	3	3	3	3	3	3	3	3	3	1	2	1	2	1	2	4	5	5	5	3	3	3	3	3	4	3
1	1	4	7	7	7	6	4	6	6	5	3	3	3	3	7	7	6	7	7	7	6	5	6	7	7	5	7	7	7	7	7	7	5	4	4	5	4	4	5	5	5	5	5	5	4	5	3	3	3
1	1	4	7	7	7	7	5	6	6	6	3	3	3	3	5	6	6	7	7	7	7	7	7	7	5	5	5	6	5	6	6	7	4	4	3	3	5	3	5	5	5	5	5	3	5	5	3	3	3
1	0	4	7	7	7	6	7	7	7	7	5	2	5	1	6	7	7	7	7	7	7	7	7	7	7	7	7	7	7	7	7	6	4	3	4	1	5	3	5	5	5	4	5	1	1	4	1	1	3
[truncated: 6 more columns]
